# Supplementary material for: Photobiomodulation Promotes Repair Following Spinal Cord Injury by Regulating the Transformation of A1/A2 Reactive Astrocytes
Source: Front Neurosci. 2021 Nov 2;15:768262. doi: 10.3389/fnins.2021.768262 (PMC8593167; doi:10.3389/fnins.2021.768262)
Supplement: Supplementary file 1 [file Table_1.XLSX]

## Sheet: Sheet1
Parameter	Value
	in vivo	in vitro
Center wavelength (nm)	810	810
Spectral bandwidth (nm)	<3	<3
Operating mode	Continuous wave	Continuous wave
Frequency (Hz)	50 kHz	50 kHz
Beam spot size at target (cm²)	0.3	4.5
Irradiance at garget (mW/cm²)	500	1.33
Exposure duration (s)	3600	480
Radiant exposure (J/cm²)	1800	0.64
Radiant energy (J)	540	2.88
Number of points irradiated	1/day	2/day
Area irradiated (cm²)	0.3	4.5
